# Supplementary material for: Species-specific Primer and Probe Sets for Detection of Syntrophic Long-chain Fatty Acid-degrading Bacteria in Anaerobic Digestion Using Quantitative PCR
Source: Microbes Environ. 2023 Jun 24;38(2):ME23023. doi: 10.1264/jsme2.ME23023 (PMC10308230; doi:10.1264/jsme2.ME23023)
Supplement: Supplementary file 1 — Supplementary Material [file 38_23023_s1.xlsx]

## Sheet: S1
Colony No.	Best hits	Identity	TaqMan probe sequence (mismatch) a	qPCR
pal1	NR_044008.1 Syntrophomonas zehnderi OL-4 16S ribosomal RNA partial sequence	199/217 (92%)	-	-
pal2	NR_044008.1 Syntrophomonas zehnderi OL-4 16S ribosomal RNA partial sequence	200/217 (92%)	-	-
pal3	NR_044008.1 Syntrophomonas zehnderi OL-4 16S ribosomal RNA partial sequence	200/217 (92%)	-	-
pal4	NR_112642.1 Syntrophomonas palmitatica strain MPA 16S ribosomal RNA (rrnB)	214/216 (99%)	Found (0)	Amplified
pal5	NR_112642.1 Syntrophomonas palmitatica strain MPA 16S ribosomal RNA (rrnB)	215/216 (99%)	Found (0)	Amplified
pal6	NR_112642.1 Syntrophomonas palmitatica strain MPA 16S ribosomal RNA (rrnB)	216/216 (100%)	Found (0)	Amplified
pal7	NR_112642.1 Syntrophomonas palmitatica strain MPA 16S ribosomal RNA (rrnB)	216/216 (100%)	Found (0)	Amplified
pal8	NR_044008.1 Syntrophomonas zehnderi OL-4 16S ribosomal RNA partial sequence	199/217 (92%)	-	-
pal9	NR_044008.1 Syntrophomonas zehnderi OL-4 16S ribosomal RNA partial sequence	200/217 (92%)	-	-
pal10	NR_112642.1 Syntrophomonas palmitatica strain MPA 16S ribosomal RNA (rrnB)	216/216 (100%)	Found (0)	Amplified
pal11	NR_112642.1 Syntrophomonas palmitatica strain MPA 16S ribosomal RNA (rrnB)	216/216 (100%)	Found (0)	Amplified
pal12	NR_044008.1 Syntrophomonas zehnderi OL-4 16S ribosomal RNA partial sequence	200/217 (92%)	-	-
pal13	NR_112642.1 Syntrophomonas palmitatica strain MPA 16S ribosomal RNA (rrnB)	216/217 (99%)	Found (0)	Amplified
pal14	NR_044008.1 Syntrophomonas zehnderi OL-4 16S ribosomal RNA partial sequence	200/218 (92%)	-	-
pal15	NR_044008.1 Syntrophomonas zehnderi OL-4 16S ribosomal RNA partial sequence	199/219 (91%)	-	-
pal16	NR_044008.1 Syntrophomonas zehnderi OL-4 16S ribosomal RNA partial sequence	200/217 (92%)	-	-
pal17	NR_112642.1 Syntrophomonas palmitatica strain MPA 16S ribosomal RNA (rrnB)	198/216 (92%)	-	-
pal18	NR_044008.1 Syntrophomonas zehnderi OL-4 16S ribosomal RNA partial sequence	200/217 (92%)	-	-
pal19	NR_112642.1 Syntrophomonas palmitatica strain MPA 16S ribosomal RNA (rrnB)	216/217 (99%)	Found (0)	Amplified
pal20	NR_112642.1 Syntrophomonas palmitatica strain MPA 16S ribosomal RNA (rrnB)	216/217 (99%)	Found (0)	Amplified
pal21	NR_044008.1 Syntrophomonas zehnderi OL-4 16S ribosomal RNA partial sequence	199/217 (92%)	-	-
pal22	NR_044008.1 Syntrophomonas zehnderi OL-4 16S ribosomal RNA partial sequence	199/219 (91%)	-	-
pal23	NR_044008.1 Syntrophomonas zehnderi OL-4 16S ribosomal RNA partial sequence	200/218 (92%)	-	-
pal24	NR_044008.1 Syntrophomonas zehnderi OL-4 16S ribosomal RNA partial sequence	216/216 (100%)	-	-
pal25	NR_112642.1 Syntrophomonas palmitatica strain MPA 16S ribosomal RNA (rrnB)	215/216 (99%)	Found (0)	Amplified
pal26	NR_112642.1 Syntrophomonas palmitatica strain MPA 16S ribosomal RNA (rrnB)	215/216 (99%)	Found (0)	Amplified
pal27	NR_044008.1 Syntrophomonas zehnderi OL-4 16S ribosomal RNA partial sequence	200/219 (91%)	-	-
pal28	NR_112642.1 Syntrophomonas palmitatica strain MPA 16S ribosomal RNA (rrnB)	198/216 (92%)	-	-
pal29	NR_112642.1 Syntrophomonas palmitatica strain MPA 16S ribosomal RNA (rrnB)	215/216 (99%)	Found (0)	Amplified
pal30	NR_112642.1 Syntrophomonas palmitatica strain MPA 16S ribosomal RNA (rrnB)	215/216 (99%)	Found (0)	Amplified
pal31	NR_112642.1 Syntrophomonas palmitatica strain MPA 16S ribosomal RNA (rrnB)	216/216 (100%)	Found (0)	Amplified
pal32	NR_112642.1 Syntrophomonas palmitatica strain MPA 16S ribosomal RNA (rrnB)	215/216 (99%)	Found (0)	Amplified
pal33	NR_112642.1 Syntrophomonas palmitatica strain MPA 16S ribosomal RNA (rrnB)	216/216 (100%)	Found (0)	Amplified
pal34	NR_044008.1 Syntrophomonas zehnderi OL-4 16S ribosomal RNA partial sequence	200/218 (92%)	-	-
pal35	NR_044008.1 Syntrophomonas zehnderi OL-4 16S ribosomal RNA partial sequence	200/217 (92%)	-	-
pal36	NR_044008.1 Syntrophomonas zehnderi OL-4 16S ribosomal RNA partial sequence	200/217 (92%)	-	-
pal37	NR_044008.1 Syntrophomonas zehnderi OL-4 16S ribosomal RNA partial sequence	200/217 (92%)	-	-

## Sheet: S2
Colony No.	Best hits	Identity	TaqMan probe sequence (mismatch) a	qPCR
zehn1	NR_044008.1 Syntrophomonas zehnderi OL-4 16S ribosomal RNA partial sequence	364/382 (95%)	-	-
zehn2	NR_028684.1 Syntrophomonas sapovorans strain OM 16S ribosomal RNA partial	376/381 (99%)	-	-
zehn3	NR_104881.1 Syntrophomonas bryantii strain CuCal 16S ribosomal RNA partial	363/382 (95%)	-	-
zehn4	NR_104881.1 Syntrophomonas bryantii strain CuCal 16S ribosomal RNA partial	363/382 (95%)	-	-
zehn5	NR_044008.1 Syntrophomonas zehnderi OL-4 16S ribosomal RNA partial sequence	361/381 (95%)	-	-
zehn6	NR_122058.1 Syntrophomonas wolfei strain Goettingen G311 16S ribosomal RNA	379/380 (99%)	-	-
zehn7	NR_122058.1 Syntrophomonas wolfei strain Goettingen G311 16S ribosomal RNA	358/383 (93%)	-	-
zehn8	NR_044008.1 Syntrophomonas zehnderi OL-4 16S ribosomal RNA partial sequence	364/382 (95%)	-	-
zehn9	NR_028684.1 Syntrophomonas sapovorans strain OM 16S ribosomal RNA partial	372/381 (98%)	-	-
zehn10	NR_028684.1 Syntrophomonas sapovorans strain OM 16S ribosomal RNA partial	373/381 (98%)	-	-
zehn11	NR_122058.1 Syntrophomonas wolfei strain Goettingen G311 16S ribosomal RNA	380/380 (100%)	-	-
zehn12	NR_044008.1 Syntrophomonas zehnderi OL-4 16S ribosomal RNA partial sequence	374/381 (98%)	Found (2)	Amplified
zehn13	NR_028684.1 Syntrophomonas sapovorans strain OM 16S ribosomal RNA partial	378/381 (99%)	-	-
zehn14	NR_044008.1 Syntrophomonas zehnderi OL-4 16S ribosomal RNA partial sequence	361/382 (95%)	-	-
zehn15	NR_028684.1 Syntrophomonas sapovorans strain OM 16S ribosomal RNA partial	375/381 (98%)	-	-
zehn16	NR_044008.1 Syntrophomonas zehnderi OL-4 16S ribosomal RNA partial sequence	375/380 (99%)	Found (2)	Amplified
zehn17	NR_044008.1 Syntrophomonas zehnderi OL-4 16S ribosomal RNA partial sequence	362/381 (95%)	-	-
zehn18	NR_122058.1 Syntrophomonas wolfei strain Goettingen G311 16S ribosomal RNA	356/383 (93%)	-	-
zehn19	NR_044008.1 Syntrophomonas zehnderi OL-4 16S ribosomal RNA partial sequence	361/381 (95%)	-	-
zehn20	NR_044008.1 Syntrophomonas zehnderi OL-4 16S ribosomal RNA partial sequence	361/381 (95%)	-	-
zehn21	NR_028684.1 Syntrophomonas sapovorans strain OM 16S ribosomal RNA partial	372/382 (97%)	-	-
zehn22	NR_028684.1 Syntrophomonas sapovorans strain OM 16S ribosomal RNA partial	376/381 (99%)	-	-
zehn23	NR_028684.1 Syntrophomonas sapovorans strain OM 16S ribosomal RNA partial	337/344 (98%)	-	-
zehn24	NR_122058.1 Syntrophomonas wolfei strain Goettingen G311 16S ribosomal RNA	357/383 (93%)	-	-
zehn25	NR_028684.1 Syntrophomonas sapovorans strain OM 16S ribosomal RNA partial	376/381 (99%)	-	-
zehn26	NR_044008.1 Syntrophomonas zehnderi OL-4 16S ribosomal RNA partial sequence	375/380 (99%)	Found (2)	Amplified
zehn27	NR_104881.1 Syntrophomonas bryantii strain CuCal 16S ribosomal RNA partial	363/381 (95%)	-	-
zehn28	NR_044008.1 Syntrophomonas zehnderi OL-4 16S ribosomal RNA partial sequence	364/383 (95%)	-	-
zehn29	NR_028684.1 Syntrophomonas sapovorans strain OM 16S ribosomal RNA partial	374/381 (98%)	-	-
zehn30	NR_044008.1 Syntrophomonas zehnderi OL-4 16S ribosomal RNA partial sequence	363/382 (95%)	-	-
zehn31	NR_028684.1 Syntrophomonas sapovorans strain OM 16S ribosomal RNA partial	368/379 (97%)	-	-
zehn32	NR_044008.1 Syntrophomonas zehnderi OL-4 16S ribosomal RNA partial sequence	368/379 (97%)	-	-
zehn33	NR_044008.1 Syntrophomonas zehnderi OL-4 16S ribosomal RNA partial sequence	364/382 (95%)	-	-
zehn34	NR_028684.1 Syntrophomonas sapovorans strain OM 16S ribosomal RNA partial	372/381 (98%)	-	-
zehn35	NR_044008.1 Syntrophomonas zehnderi OL-4 16S ribosomal RNA partial sequence	368/378 (97%)	Found (2)	Amplified
zehn36	NR_028684.1 Syntrophomonas sapovorans strain OM 16S ribosomal RNA partial	363/381 (95%)	-	-
zehn37	NR_122058.1 Syntrophomonas wolfei strain Goettingen G311 16S ribosomal RNA	358/383 (93%)	-	-
zehn38	NR_122058.1 Syntrophomonas wolfei strain Goettingen G311 16S ribosomal RNA	379/381 (99%)	-	-
zehn39	NR_044008.1 Syntrophomonas zehnderi OL-4 16S ribosomal RNA partial sequence	362/382 (95%)	-	-
zehn40	NR_028684.1 Syntrophomonas sapovorans strain OM 16S ribosomal RNA partial	376/383 (98%)	-	-
zehn41	NR_044008.1 Syntrophomonas zehnderi OL-4 16S ribosomal RNA partial sequence	375/380 (99%)	Found (2)	Amplified
zehn42	NR_028684.1 Syntrophomonas sapovorans strain OM 16S ribosomal RNA partial	373/383 (97%)	-	-
zehn43	NR_122058.1 Syntrophomonas wolfei strain Goettingen G311 16S ribosomal RNA	379/380 (99%)	-	-
zehn44	NR_122058.1 Syntrophomonas wolfei strain Goettingen G311 16S ribosomal RNA	357/385 (93%)	-	-
zehn45	NR_122058.1 Syntrophomonas wolfei strain Goettingen G311 16S ribosomal RNA	380/380 (100%)	-	-
zehn46	NR_028684.1 Syntrophomonas sapovorans strain OM 16S ribosomal RNA partial	373/381 (98%)	-	-
zehn47	NR_028684.1 Syntrophomonas sapovorans strain OM 16S ribosomal RNA partial	376/381 (99%)	-	-
zehn48	NR_122058.1 Syntrophomonas wolfei strain Goettingen G311 16S ribosomal RNA	377/381 (99%)	-	-
zehn49	NR_028684.1 Syntrophomonas sapovorans strain OM 16S ribosomal RNA partial	374/381 (98%)	-	-
zehn50	NR_044008.1 Syntrophomonas zehnderi OL-4 16S ribosomal RNA partial sequence	357/382 (93%)	-	-
zehn51	NR_104881.1 Syntrophomonas bryantii strain CuCal 16S ribosomal RNA partial	361/381 (95%)	-	-
zehn52	NR_028684.1 Syntrophomonas sapovorans strain OM 16S ribosomal RNA partial	362/381 (95%)	-	-
